# Supplementary material for: Marker-trait associations in two-rowed spring barley accessions from Kazakhstan and the USA
Source: PLoS One. 2018 Oct 11;13(10):e0205421. doi: 10.1371/journal.pone.0205421 (PMC6181366; doi:10.1371/journal.pone.0205421)
Supplement: S1 Table — (XLS) [file pone.0205421.s007.xls]

## Sheet: Лист1
S1 Table. List of two-rowed spring barley accessions from six breeding programs in Kazakhstan
#	Accessions	Breeding program
1	12/00-7	Kazakh Research Institute of Rice (KO)
2	103/99-11
3	83/80-2
4	103/99-1
5	41/99-7
6	25/00-21
7	59/87-30
8	46/00-14
9	74/99-4
10	1/99-3
11	1/99-1
12	53/86-20
13	103/99-13
14	122/99-6
15	104/99-5
16	2/99-4
17	65/99-14
18	99/99-9
19	3/95-12
20	Arna
21	ASHOS-163	Aktobe Agricultural Experimental Station (AK)
22	ASHOS-164
23	ASHOS-167
24	ASHOS-168
25	ASHOS-169
26	ASHOS-175
27	ASHOS-181
28	ASHOS-182
29	ASHOS-183
30	ASHOS-184
31	ASHOS-185
32	ASHOS-192
33	ASHOS-199
34	ASHOS-194
35	ASHOS-198
36	ASHOS-176
37	ASHOS-193
38	Medicum 11	Karaganda Institute of Agriculture (KA)
39	Karagandiinskiy 2
40	Medicum 142
41	Karagandiinskiy 5
42	Karagandiinskiy 6
43	Karagandiinskiy 7
44	Medicum 104
45	Medicum 176
46	Medicum 127
47	Medicum 156
48	Medicum 163
49	Medicum 101
50	Medicum 373
51	Medicum 349
52	Medicum 365
53	Medicum 318
54	Ubagan	Karabalyk Agricultural Experimental Station (KB)
55	Granal
56	Karabalykskiy 150
57	Karabalykskiy 110
58	Druzhnyi
59	Medicum 8955
60	Medicum 85
61	19-89-01
62	27-121-01
63	33-144-01
64	40-177-01
65	Tulpar
66	Rannyi
67	Granal 447
68	Asem	Kazakh Research Institute of Plant Breeding and Agriculture (AL)
69	Saule
70	2/84-6
71	3/24-01
72	3/95-14
73	6/98-20
74	11/80-1
75	26/98-8
76	44/87-14
77	49/86-1
78	76/86-241c
79	93/80-12
80	99/99-1
81	99/99-7
82	99/99-8
83	Atameken	Krasnovodopad Agricultural Experimental Station (KV)
84	Baisheshek
85	L-2-98/0
86	L-6-97
87	L-9/Т-26
88	L-11/Т-26
89	L-14/Т-26
90	L-223/2
91	L-24/Т-26
92	L-28AG
93	L-38/Т-26
94	L-46/Т-26
