# Supplementary material for: Marker-trait associations in two-rowed spring barley accessions from Kazakhstan and the USA
Source: PLoS One. 2018 Oct 11;13(10):e0205421. doi: 10.1371/journal.pone.0205421 (PMC6181366; doi:10.1371/journal.pone.0205421)
Supplement: S2 Table — (XLS) [file pone.0205421.s008.xls]

## Sheet: Лист1
S2 Table. List of two-rowed spring barley accessions from five breeding programs in the USA
#	Accessions	Breeding Program
1	MT050002	Montana State University (MT)
2	MT050032
3	MT050033
4	MT050034
5	MT050035
6	MT050036
7	MT050037
8	MT050038
9	MT050039
10	MT050040
11	MT050042
12	MT050043
13	MT050044
14	MT050048
15	MT050050
16	MT050051
17	MT050053
18	MT050054
19	MT050059
20	MT050062
21	MT050068
22	MT050080
23	MT050081
24	MT050082
25	MT050087
26	MT050088
27	MT050091
28	MT050104
29	MT050117
30	MT050118
31	MT050120
32	MT050121
33	MT050124
34	MT050142
35	MT050144
36	MT050149
37	MT050150
38	MT050151
39	MT050153
40	MT050154
41	MT050157
42	MT050158
43	MT050163
44	MT050165
45	MT050166
46	MT050169
47	MT050170
48	MT050176
49	MT050181
50	MT050182
51	MT050184
52	MT050185
53	MT050187
54	MT050191
55	MT050193
56	MT050195
57	MT050197
58	MT050198
59	MT050199
60	MT050200
61	MT050201
62	MT050203
63	MT050204
64	MT050205
65	MT050206
66	MT050207
67	MT050209
68	MT050210
69	MT050212
70	MT050218
71	MT050220
72	MT050221
73	MT050222
74	MT050223
75	MT050224
76	MT050231
77	MT050232
78	MT050234
79	MT050235
80	MT050236
81	MT050238
82	MT050239
83	MT050241
84	03WA-109.7	Washington State University (WA)
85	03WA-112.4
86	03WA-119.4
87	03WA-119.7
88	03WA-123.8
89	03WA-124.1
90	03WA-129.6
91	03WA-134.3
92	03WA-136.19
93	03WA-137.10
94	03WA-158.12
95	03WA-187.1
96	03WA-195.8
97	03WA-208.4
98	04WA-101.34
99	04WA-101.43
100	04WA-101.45
101	04WA-101.47
102	04WA-102.21
103	04WA-102.43
104	04WA-104.17
105	04WA-104.39
106	04WA-104.40
107	04WA-108.12
108	04WA-108.15
109	04WA-108.23
110	04WA-108.56
111	04WA-109.13
112	04WA-110.40
113	04WA-111.16
114	04WA-111.8
115	04WA-112.8
116	04WA-113.15
117	04WA-113.16
118	04WA-113.31
119	04WA-113.36
120	04WA-113.38
121	04WA-114.16
122	04WA-114.35
123	04WA-114.39
124	04WA-114.4
125	04WA-114.40
126	04WA-114.8
127	04WA-117.12
128	04WA-118.11
129	04WA-118.19
130	04WA-119.2
131	04WA-120.24
132	04WA-121.4
133	04WA-122.24
134	04WA-123.22
135	04WA-123.23
136	04WA-123.32
137	04WA-123.39
138	04WA-123.40
139	04WA-123.46
140	04WA-123.51
141	04WA-123.52
142	04WA-124.33
143	04WA-125.11
144	04WA-126.29
145	04WA-127.20
146	04WA-127.4
147	04WNZ-101
148	04WNZ-124
149	04WNZ-128
150	04WNZ-130
151	04WNZ-171
152	04WNZ-194
153	04WNZ-60
154	04WNZ-71
155	04WNZ-88
156	2B00-0089E	Busch Agricultural Resources, Anheuser-Busch Corporation (BA)
157	2B00-0089M
158	2B00-0342
159	2B01-2010
160	2B01-2015
161	2B02-2925
162	2B02-2941
163	2B03-3560
164	2B03-3604
165	2B03-3625
166	2B03-3631
167	2B03-3669
168	2B03-3681
169	2B03-3719
170	2B03-3732
171	2B03-3734
172	2B03-3785
173	2B03-3859
174	2B03-3882
175	2B03-3883
176	2B03-3903
177	2B03-3954
178	2B97-4299-8
179	2B99-2316
180	2B99-2316-4
181	2B99-2657
182	2B99-2763-10
183	2B99-2766-10
184	2B99-2771-1
185	Z004T057U
186	Z005T035U
187	Z005T040U
188	Z014J081J
189	Z024Q069R
190	Z027S072T
191	Z027S136T
192	Z031P134Q
193	Z034P013Q
194	Z034P116Q
195	Z035R014S
196	Z039P110Q
197	Z041P121Q
198	Z041P179Q
199	Z042P046Q
200	Z043P022Q
201	Z051R077S
202	Z051R101S
203	Z052R091S
204	Z053N066N
205	Z055O012O
206	Z055R006S
207	Z068R055S
208	Z090M061M
209	Z090M066M
210	Z111M001M
211	Z118M006M
212	Z118O121O
213	Z125O126O
214	Z127O125O
215	Z177U035V
216	BARI 6B02-3435
217	BARI 6B03-4079
218	04AB002-54	Small Cereal Collection of the USDA, Aberdeen (AB)
219	04AB002-75
220	04AB003-10
221	04AB003-21
222	04AB003-59
223	04AB013-34
224	04AB013-43
225	04AB013-79
226	04AB016-35
227	04AB016-67
228	04AB017-6
229	04AB028-18
230	04AB028-23
231	04AB028-73
232	04AB029-15
233	04AB029-22
234	04AB029-30
235	04AB029-38
236	04AB029-39
237	04AB029-58
238	04AB031-31
239	04AB033-11
240	04AB033-20
241	04AB033-58
242	04AB033-67
243	04AB033-71
244	04AB035-35
245	04AB035-59
246	04AB045-22
247	04AB048-51
248	04AB055-35
249	04AB073-63
250	04AB073-71
251	04AB073-79
252	04AB074-10
253	04AB074-7
254	04AB075-43
255	04AB083-35
256	04AB084-67
257	04AB088-46
258	04AB088-47
259	04AB092-34
260	04AB093-63
261	04AB093-78
262	04AB098-34
263	04AB098-35
264	04AB098-51
265	ALBINO-LEMMA	Utah State University (UT)
266	B02-1865-571
267	BOWMAN
268	GIZA_125
269	UT04B2070-776
270	UT04B2082-1008
271	UT1953-89
272	WALKER
