# Supplementary material for: Marker-trait associations in two-rowed spring barley accessions from Kazakhstan and the USA
Source: PLoS One. 2018 Oct 11;13(10):e0205421. doi: 10.1371/journal.pone.0205421 (PMC6181366; doi:10.1371/journal.pone.0205421)
Supplement: S3 Table — (XLS) [file pone.0205421.s009.xls]

## Sheet: Лист1
S3 Table. List of accessions from 8 regions of the World genotyped using 9K SNP Illumina array
№	Accession	Country of origin	Region	Type of accession
1	Nurinskiy 5	Kazakhstan	Kazakhstan	Cultivar
2	Medicum 11	Kazakhstan	Kazakhstan	Cultivar
3	Karagandinsky 2	Kazakhstan	Kazakhstan	Cultivar
4	Medicum 142	Kazakhstan	Kazakhstan	Cultivar
5	Karagandinsky 7	Kazakhstan	Kazakhstan	Cultivar
6	Medicum 104	Kazakhstan	Kazakhstan	Cultivar
7	Medicum 176	Kazakhstan	Kazakhstan	Cultivar
8	Medicum 127	Kazakhstan	Kazakhstan	Cultivar
9	Medicum 156	Kazakhstan	Kazakhstan	Cultivar
10	Medicum 163	Kazakhstan	Kazakhstan	Cultivar
11	Medicum101	Kazakhstan	Kazakhstan	Cultivar
12	Medicum 373	Kazakhstan	Kazakhstan	Cultivar
13	Medicum 376	Kazakhstan	Kazakhstan	Cultivar
14	Medicum 349	Kazakhstan	Kazakhstan	Cultivar
15	Medicum 365	Kazakhstan	Kazakhstan	Cultivar
16	Medicum 318	Kazakhstan	Kazakhstan	Cultivar
17	Ubagan	Kazakhstan	Kazakhstan	Cultivar
18	Granal	Kazakhstan	Kazakhstan	Cultivar
19	Karabalyksky 110	Kazakhstan	Kazakhstan	Cultivar
20	Druzhniy	Kazakhstan	Kazakhstan	Cultivar
21	Medicum 85	Kazakhstan	Kazakhstan	Cultivar
22	19-89-01	Kazakhstan	Kazakhstan	Breeding line
23	27-121-01	Kazakhstan	Kazakhstan	Breeding line
24	33-144-01	Kazakhstan	Kazakhstan	Breeding line
25	40-177-01	Kazakhstan	Kazakhstan	Breeding line
26	Tulpar	Kazakhstan	Kazakhstan	Cultivar
27	Nutans 39	Kazakhstan	Kazakhstan	Cultivar
28	Ranniy	Kazakhstan	Kazakhstan	Cultivar
29	Pastbishniy	Kazakhstan	Kazakhstan	Cultivar
30	Granal 447	Kazakhstan	Kazakhstan	Cultivar
31	Atameken	Kazakhstan	Kazakhstan	Cultivar
32	Baisheshek	Kazakhstan	Kazakhstan	Cultivar
33	L-2-98/0	Kazakhstan	Kazakhstan	Breeding line
34	L-5/Т-26	Kazakhstan	Kazakhstan	Breeding line
35	L-6-97	Kazakhstan	Kazakhstan	Breeding line
36	L-9/T-26	Kazakhstan	Kazakhstan	Breeding line
37	Л-11/Т-26	Kazakhstan	Kazakhstan	Breeding line
38	Л-14/Т-26	Kazakhstan	Kazakhstan	Breeding line
39	Л-217/Т-26	Kazakhstan	Kazakhstan	Breeding line
40	Л-223/2	Kazakhstan	Kazakhstan	Breeding line
41	Л-24/Т-26	Kazakhstan	Kazakhstan	Breeding line
42	Л-28АГ	Kazakhstan	Kazakhstan	Breeding line
43	Л-38/Т-26	Kazakhstan	Kazakhstan	Breeding line
44	Л-46/Т-26	Kazakhstan	Kazakhstan	Breeding line
45	Asem	Kazakhstan	Kazakhstan	Cultivar
46	Saule	Kazakhstan	Kazakhstan	Cultivar
47	2/84-6	Kazakhstan	Kazakhstan	Breeding line
48	3/24-01	Kazakhstan	Kazakhstan	Breeding line
49	3/95-14	Kazakhstan	Kazakhstan	Breeding line
50	11/80-1	Kazakhstan	Kazakhstan	Breeding line
51	44/87-14	Kazakhstan	Kazakhstan	Breeding line
52	49/86-1	Kazakhstan	Kazakhstan	Breeding line
53	74/87-11	Kazakhstan	Kazakhstan	Breeding line
54	76/86-241c	Kazakhstan	Kazakhstan	Breeding line
55	93/80-12	Kazakhstan	Kazakhstan	Breeding line
56	99/99-1	Kazakhstan	Kazakhstan	Breeding line
57	99/99-7	Kazakhstan	Kazakhstan	Breeding line
58	99/99-8	Kazakhstan	Kazakhstan	Breeding line
59	12/00-7	Kazakhstan	Kazakhstan	Breeding line
60	103/99-11	Kazakhstan	Kazakhstan	Breeding line
61	83/80-2	Kazakhstan	Kazakhstan	Breeding line
62	103/99-1	Kazakhstan	Kazakhstan	Breeding line
63	41/99-7	Kazakhstan	Kazakhstan	Breeding line
64	25/00-21	Kazakhstan	Kazakhstan	Breeding line
65	59/87-30	Kazakhstan	Kazakhstan	Breeding line
66	46/00-14	Kazakhstan	Kazakhstan	Breeding line
67	74/99-4	Kazakhstan	Kazakhstan	Breeding line
68	1/99-3	Kazakhstan	Kazakhstan	Breeding line
69	1/99-1	Kazakhstan	Kazakhstan	Breeding line
70	53/86-20	Kazakhstan	Kazakhstan	Breeding line
71	103/99-13	Kazakhstan	Kazakhstan	Breeding line
72	122/99-6	Kazakhstan	Kazakhstan	Breeding line
73	104/99-5	Kazakhstan	Kazakhstan	Breeding line
74	2/99-4	Kazakhstan	Kazakhstan	Breeding line
75	65/99-14	Kazakhstan	Kazakhstan	Breeding line
76	Arna	Kazakhstan	Kazakhstan	Cultivar
77	ASHOS-163	Kazakhstan	Kazakhstan	Breeding line
78	ASHOS-164	Kazakhstan	Kazakhstan	Breeding line
79	ASHOS-167	Kazakhstan	Kazakhstan	Breeding line
80	ASHOS-168	Kazakhstan	Kazakhstan	Breeding line
81	ASHOS-169	Kazakhstan	Kazakhstan	Breeding line
82	ASHOS-175	Kazakhstan	Kazakhstan	Breeding line
83	ASHOS-181	Kazakhstan	Kazakhstan	Breeding line
84	ASHOS-182	Kazakhstan	Kazakhstan	Breeding line
85	ASHOS-183	Kazakhstan	Kazakhstan	Breeding line
86	ASHOS-184	Kazakhstan	Kazakhstan	Breeding line
87	ASHOS-185	Kazakhstan	Kazakhstan	Breeding line
88	ASHOS-187	Kazakhstan	Kazakhstan	Breeding line
89	ASHOS-192	Kazakhstan	Kazakhstan	Breeding line
90	ASHOS-199	Kazakhstan	Kazakhstan	Breeding line
91	ASHOS-194	Kazakhstan	Kazakhstan	Breeding line
92	ASHOS-198	Kazakhstan	Kazakhstan	Breeding line
93	Barke	Germany	West Europe	Cultivar
94	Bowman	USA	North America	Cultivar
95	Morex	USA	North America	Cultivar
96	PI410456	Pakistan	South Asia	Landrace
97	PI405802	Macedonia	East Europe	Landrace
98	PI420463	Macedonia	East Europe	Landrace
99	PI156658	Russia	East Europe	Breeding line
100	PI190781	Taiwan	Eastern Asia	Landrace
101	Lewis	USA	North America	Cultivar
102	PI178332	Turkey	West Asia	Landrace
103	PI327680	Ukraine	East Europe	Landrace
104	PI39192	Libya	Africa	Landrace
105	PI392499	Safrica	Africa	Breeding line
106	PI189764	Sweden	West Europe	Cultivar
107	PI404204	Ukraine	East Europe	Cultivar
108	PI539120	Sweden	West Europe	Cultivar
109	CI14219	Mongolia	East Asia	Landrace
110	PI392418	Safrica	Africa	Breeding line
111	PI30842	India	South Asia	Landrace
112	PI392471	Safrica	Africa	Breeding line
113	PI531917	Egypt	Africa	Cultivar
114	PI268187	Croatia	West Europe	Cultivar
115	CI13453	Romania	East Europe	Cultivar
116	PI321771	Germany	West Europe	Cultivar
117	PI428499	Sweden	West Europe	Cultivar
118	PI410451	Pakistan	South Asia	Landrace
119	PI57296	China	East Asia	Landrace
120	PI183598	Austria	West Europe	Cultivar
121	PI573598	Ukraine	East Europe	Cultivar
122	Merlin	USA	North America	Cultivar
123	CI14255	Afghanistan	South Asia	Landrace
124	CI1615	China	East Asia	Breeding line
125	PI374429	Yugoslavia	East Europe	Landrace
126	PI328808	Czechoslovakia	West Europe	Cultivar
127	CI5003	Ireland	West Europe	Landrace
128	CI3709	Egypt	Africa	Landrace
129	PI430744	Yemen	West Asia	Landrace
130	PI57958	Pakistan	South Asia	Landrace
131	PI129477	Poland	East Europe	Cultivar
132	PI296455	Ethiopia	Africa	Landrace
133	PI410509	Pakistan	South Asia	Landrace
134	PI506302	UK	West Europe	Breeding line
135	Medallion	UK	West Europe	Cultivar
136	CI15353	Tunisia	Africa	Landrace
137	Steptoe	USA	North America	Cultivar
138	PI178285	Turkey	West Asia	Landrace
139	PI382182	Ethiopia	Africa	Landrace
140	PI370970	Switzerland	West Europe	Landrace
141	CI1457	Iraq	West Asia	Landrace
142	CI2208	USA	North America	Breeding line
143	CI7247	USA	North America	Breeding line
144	CI3694	Egypt	Africa	Landrace
145	BaronesseUSA	USA	North America	Cultivar
146	PI264897	Greece	East Europe	Landrace
147	PI298708	Ethiopia	Africa	Landrace
148	PI392435	Safrica	Africa	Breeding line
149	CI2631	Sweden	West Europe	Cultivar
150	PI328790	Romania	East Europe	Landrace
151	PI57015	Iraq	West Asia	Landrace
152	CI11794	Netherlands	West Europe	Cultivar
153	PI434852	Canada	North America	Breeding line
154	PI61537	Mongolia	East Asia	Landrace
155	PI467797	Greece	East Europe	Cultivar
156	CI16658	USA	North America	Genetic Material
157	Z027S072T	USA	North America	Breeding line
158	04WA-123.23	USA	North America	Breeding line
159	Eslick	USA	North America	Breeding line
160	Harrington	USA	North America	Breeding line
161	04WA-126.29	USA	North America	Breeding line
162	04WA-113.38	USA	North America	Breeding line
163	Hockett	USA	North America	Breeding line
164	MT050149	USA	North America	Breeding line
165	04WA-123.51	USA	North America	Breeding line
166	Z068R055S	USA	North America	Breeding line
